# Supplementary material for: Characteristics of pediatric interventional drug trials registered between 2015 and 2024 on ClinicalTrials.gov
Source: Front Pediatr. 2025 Dec 10;13:1695990. doi: 10.3389/fped.2025.1695990 (PMC12727638; doi:10.3389/fped.2025.1695990)
Supplement: Supplementary file 1 [file Table1.xlsx]

## Sheet: Classification Criteria
Supplementary 1: Classification Criteria for Drug Categories The study utilized the following classification scheme for drug categories: firstly, drugs were categorized by comparing the agents in the Active Comparator Arm and the Experimental Arm to identify the product under evaluation; secondly, if no Active Comparator Arm was set and the Experimental Arm involved a combination of two drugs, pr…
Table. Illustrative Examples of Drug Classification
Arms in the Protocol		Drug Category Assigned by Mannual Review
Active Comparator Arm	Experimental Arm
/	Vincristine	Chemical drugs
/	Rituximab	Biological products
/	Rituximab + Vincristine	Biological products
/	Arm 1: Rituximab; Arm 2: Vincristine	Biological products
Vincristine	Rituximab	Biological products
Vincristine	Vincristine + Rituximab	Biological products
Rituximab	Vincristine	Chemical drugs
Rituximab	Rituximab + Vincristine	Chemical drugs
/	QingFei Granule	Natural or traditional medicines
Cefuroxime	QingFei Granule	Natural or traditional medicines
Cefuroxime	Cefuroxime + QingFei Granule	Natural or traditional medicines
QingFei Granule	Cefuroxime	Chemical drugs
QingFei Granule	QingFei Granule + Cefuroxime	Chemical drugs

## Sheet: Detailed Classification
NCT Number	Drug Categories
NCT02878031	Chemical drugs
NCT02551731	Chemical drugs
NCT03415282	Chemical drugs
NCT02847182	Biological products
NCT06311682	Biological products
NCT05111431	Chemical drugs
NCT02691182	Chemical drugs
NCT04243382	Biological products
NCT04759131	Biological products
NCT03208231	Biological products
NCT06255782	Biological products
NCT05340582	Chemical drugs
NCT02970331	Chemical drugs
NCT02384876	Chemical drugs
NCT02579876	Biological products
NCT02973360	Chemical drugs
NCT03887676	Chemical drugs
NCT03796676	Chemical drugs
NCT03816176	Chemical drugs
NCT03345160	Biological products
NCT02849860	Chemical drugs
NCT04869176	Chemical drugs
NCT05310760	Chemical drugs
NCT05590676	Chemical drugs
NCT02553460	Chemical drugs
NCT03008876	Chemical drugs
NCT03687476	Chemical drugs
NCT03777176	Chemical drugs
NCT04910776	Biological products
NCT03643276	Biological products
NCT05741476	Biological products
NCT04958460	Biological products
NCT05388760	Biological products
NCT02452476	Chemical drugs
NCT03199976	Chemical drugs
NCT06037876	Chemical drugs
NCT06461676	Biological products
NCT05906576	Biological products
NCT03660176	Chemical drugs
NCT06706674	Chemical drugs
NCT03701074	Chemical drugs
NCT05948020	Biological products
NCT02932774	Chemical drugs
NCT06734520	Biological products
NCT04614974	Chemical drugs
NCT05340465	Biological products
NCT04779320	Biological products
NCT02781727	Biological products
NCT03126227	Biological products
NCT05667727	Chemical drugs
NCT02442427	Biological products
NCT04474327	Chemical drugs
NCT03764527	Chemical drugs
NCT04523727	Chemical drugs
NCT04775173	Chemical drugs
NCT05969327	Chemical drugs
NCT02803827	Biological products
NCT04064827	Chemical drugs
NCT05856227	Chemical drugs
NCT02633527	Chemical drugs
NCT02720627	Chemical drugs
NCT04610827	Chemical drugs
NCT02829827	Chemical drugs
NCT03356327	Natural or traditional medicines
NCT05776927	Chemical drugs
NCT04705727	Chemical drugs
NCT02590627	Chemical drugs
NCT06607627	Biological products
NCT03340727	Chemical drugs
NCT03024827	Natural or traditional medicines
NCT02746276	Chemical drugs
NCT03497676	Chemical drugs
NCT02901431	Chemical drugs
NCT05614531	Biological products
NCT06349031	Chemical drugs
NCT04396574	Chemical drugs
NCT05685420	Chemical drugs
NCT04435574	Biological products
NCT04786574	Chemical drugs
NCT03774082	Chemical drugs
NCT06433674	Chemical drugs
NCT02631174	Biological products
NCT06548360	Chemical drugs
NCT02665260	Chemical drugs
NCT02484560	Biological products
NCT02510560	Biological products
NCT02754076	Biological products
NCT04925960	Chemical drugs
NCT03474276	Chemical drugs
NCT03654976	Biological products
NCT05694260	Chemical drugs
NCT03865160	Chemical drugs
NCT05565560	Chemical drugs
NCT05634460	Chemical drugs
NCT02354560	Chemical drugs
NCT02405676	Chemical drugs
NCT03905694	Biological products
NCT02852694	Biological products
NCT02476994	Chemical drugs
NCT05704894	Biological products
NCT03488394	Biological products
NCT05711394	Chemical drugs
NCT04775082	Biological products
NCT06654882	Biological products
NCT06739382	Chemical drugs
NCT03350620	Chemical drugs
NCT02881320	Chemical drugs
NCT05536882	Chemical drugs
NCT05285982	Chemical drugs
NCT02614482	Chemical drugs
NCT02760420	Chemical drugs
NCT05316220	Chemical drugs
NCT06046820	Biological products
NCT02625974	Chemical drugs
NCT06584474	Chemical drugs
NCT03795974	Biological products
NCT06389474	Biological products
NCT02382874	Biological products
NCT03255174	Biological products
NCT02694874	Chemical drugs
NCT03706482	Biological products
NCT02810782	Chemical drugs
NCT03120520	Chemical drugs
NCT05491720	Chemical drugs
NCT05898620	Biological products
NCT05650320	Chemical drugs
NCT06137040	Chemical drugs
NCT03682640	Chemical drugs
NCT02621944	Chemical drugs
NCT06215144	Chemical drugs
NCT04928144	Chemical drugs
NCT05280340	Biological products
NCT05796440	Chemical drugs
NCT06043440	Chemical drugs
NCT03338244	Chemical drugs
NCT02794844	Chemical drugs
NCT03860844	Biological products
NCT03041740	Chemical drugs
NCT03065244	Biological products
NCT03876444	Chemical drugs
NCT04632940	Biological products
NCT02884544	Chemical drugs
NCT03257644	Chemical drugs
NCT06590844	Biological products
NCT03786744	Biological products
NCT03249844	Chemical drugs
NCT02559440	Chemical drugs
NCT03836040	Biological products
NCT05493540	Chemical drugs
NCT05595044	Chemical drugs
NCT05418244	Chemical drugs
NCT06731192	Biological products
NCT04985344	Chemical drugs
NCT06074380	Chemical drugs
NCT06317662	Chemical drugs
NCT04432662	Biological products
NCT04169191	Chemical drugs
NCT02931591	Chemical drugs
NCT02598362	Chemical drugs
NCT03567291	Chemical drugs
NCT02331862	Chemical drugs
NCT02615262	Chemical drugs
NCT04928391	Chemical drugs
NCT05127889	Chemical drugs
NCT03969329	Chemical drugs
NCT05741229	Chemical drugs
NCT06100289	Biological products
NCT03067129	Chemical drugs
NCT04102189	Biological products
NCT04537429	Biological products
NCT04987229	Chemical drugs
NCT06617429	Chemical drugs
NCT04098029	Biological products
NCT03855280	Biological products
NCT04029480	Chemical drugs
NCT02551380	Chemical drugs
NCT05660980	Chemical drugs
NCT04527380	Biological products
NCT04648280	Chemical drugs
NCT04613180	Chemical drugs
NCT03008889	Chemical drugs
NCT04946929	Chemical drugs
NCT05664789	Chemical drugs
NCT03690089	Chemical drugs
NCT03461289	Biological products
NCT06065189	Biological products
NCT02566889	Biological products
NCT02738229	Chemical drugs
NCT05192629	Chemical drugs
NCT03402789	Chemical drugs
NCT06441162	Chemical drugs
NCT04997291	Chemical drugs
NCT04215991	Chemical drugs
NCT03309891	Biological products
NCT04721691	Chemical drugs
NCT03795194	Chemical drugs
NCT03500094	Chemical drugs
NCT04987762	Chemical drugs
NCT03559062	Chemical drugs
NCT04836962	Chemical drugs
NCT05301894	Chemical drugs
NCT03208894	Chemical drugs
NCT02411994	Chemical drugs
NCT06561594	Biological products
NCT02541760	Chemical drugs
NCT05382494	Chemical drugs
NCT05456529	Chemical drugs
NCT04893629	Biological products
NCT05953389	Chemical drugs
NCT04016792	Chemical drugs
NCT02920892	Chemical drugs
NCT02535962	Biological products
NCT03946891	Chemical drugs
NCT06448780	Chemical drugs
NCT05761080	Chemical drugs
NCT05386680	Biological products
NCT03541980	Chemical drugs
NCT04376762	Biological products
NCT03217162	Chemical drugs
NCT04677062	Chemical drugs
NCT05613062	Natural or traditional medicines
NCT03623529	Chemical drugs
NCT04542629	Biological products
NCT04211480	Biological products
NCT02947880	Chemical drugs
NCT03096080	Chemical drugs
NCT02452762	Chemical drugs
NCT04565262	Chemical drugs
NCT03962062	Chemical drugs
NCT02616562	Chemical drugs
NCT04937062	Chemical drugs
NCT06058962	Chemical drugs
NCT05147662	Biological products
NCT05164692	Biological products
NCT02890992	Biological products
NCT05653492	Chemical drugs
NCT02489292	Biological products
NCT05450289	Natural or traditional medicines
NCT03969992	Chemical drugs
NCT04003844	Biological products
NCT02658292	Chemical drugs
NCT05419492	Biological products
NCT02939092	Natural or traditional medicines
NCT04068792	Chemical drugs
NCT02678689	Biological products
NCT02776189	Chemical drugs
NCT05353192	Biological products
NCT05325489	Chemical drugs
NCT06151392	Biological products
NCT06023589	Biological products
NCT05520892	Biological products
NCT03163589	Biological products
NCT03646604	Chemical drugs
NCT04634604	Biological products
NCT04699604	Chemical drugs
NCT05628272	Biological products
NCT02436304	Chemical drugs
NCT04485104	Chemical drugs
NCT02604368	Chemical drugs
NCT04295772	Chemical drugs
NCT03770572	Biological products
NCT06505772	Chemical drugs
NCT04332068	Chemical drugs
NCT02734446	Biological products
NCT06624592	Chemical drugs
NCT03001089	Chemical drugs
NCT05057689	Chemical drugs
NCT05849389	Biological products
NCT02411695	Chemical drugs
NCT02678195	Chemical drugs
NCT03169881	Biological products
NCT06367881	Chemical drugs
NCT06002295	Chemical drugs
NCT03806595	Chemical drugs
NCT04829695	Chemical drugs
NCT04160767	Biological products
NCT04516967	Chemical drugs
NCT05488067	Chemical drugs
NCT06677840	Biological products
NCT03948867	Chemical drugs
NCT06306001	Chemical drugs
NCT06449001	Chemical drugs
NCT03088267	Chemical drugs
NCT02675140	Chemical drugs
NCT03266601	Biological products
NCT05970172	Chemical drugs
NCT02618772	Chemical drugs
NCT03575572	Chemical drugs
NCT05164172	Biological products
NCT03879772	Chemical drugs
NCT02740972	Chemical drugs
NCT02616172	Biological products
NCT04315272	Chemical drugs
NCT03242772	Chemical drugs
NCT06332872	Chemical drugs
NCT04085172	Chemical drugs
NCT03907072	Biological products
NCT06569472	Biological products
NCT06079372	Biological products
NCT03389412	Chemical drugs
NCT05897112	Chemical drugs
NCT04536181	Chemical drugs
NCT03492710	Biological products
NCT06389110	Chemical drugs
NCT04770610	Chemical drugs
NCT03173612	Chemical drugs
NCT04259281	Chemical drugs
NCT06067412	Chemical drugs
NCT02678312	Chemical drugs
NCT02729012	Chemical drugs
NCT04099381	Biological products
NCT03823781	Chemical drugs
NCT03832010	Chemical drugs
NCT05816512	Natural or traditional medicines
NCT06090981	Chemical drugs
NCT04639310	Chemical drugs
NCT03591510	Chemical drugs
NCT04530110	Biological products
NCT05265273	Biological products
NCT06508931	Biological products
NCT05682131	Natural or traditional medicines
NCT02452931	Chemical drugs
NCT04378231	Chemical drugs
NCT06697431	Biological products
NCT06701331	Chemical drugs
NCT03031782	Biological products
NCT02913482	Chemical drugs
NCT04528082	Chemical drugs
NCT03614273	Chemical drugs
NCT05083182	Biological products
NCT02487082	Chemical drugs
NCT05448989	Chemical drugs
NCT02448680	Biological products
NCT02979431	Biological products
NCT02751931	Chemical drugs
NCT06679582	Biological products
NCT04992273	Biological products
NCT03278431	Chemical drugs
NCT06099873	Chemical drugs
NCT02418273	Biological products
NCT03705273	Chemical drugs
NCT04152980	Chemical drugs
NCT03995680	Chemical drugs
NCT04458129	Chemical drugs
NCT03875729	Biological products
NCT04532229	Biological products
NCT05222529	Chemical drugs
NCT03381729	Biological products
NCT04772729	Biological products
NCT04133480	Chemical drugs
NCT04241380	Chemical drugs
NCT02926989	Chemical drugs
NCT04219280	Chemical drugs
NCT06432140	Biological products
NCT03845140	Chemical drugs
NCT03459092	Biological products
NCT05128344	Chemical drugs
NCT03108729	Chemical drugs
NCT03197662	Chemical drugs
NCT02860494	Chemical drugs
NCT04536194	Chemical drugs
NCT03132194	Chemical drugs
NCT05785689	Chemical drugs
NCT03854929	Chemical drugs
NCT04583280	Chemical drugs
NCT06715891	Chemical drugs
NCT05412394	Chemical drugs
NCT04156191	Chemical drugs
NCT05180591	Biological products
NCT04041791	Chemical drugs
NCT05327894	Biological products
NCT05924594	Chemical drugs
NCT04239391	Chemical drugs
NCT04129294	Biological products
NCT06200194	Chemical drugs
NCT04027894	Chemical drugs
NCT02615691	Biological products
NCT05622591	Chemical drugs
NCT02775994	Biological products
NCT05911594	Chemical drugs
NCT04563494	Chemical drugs
NCT02932891	Chemical drugs
NCT05648591	Chemical drugs
NCT04293172	Chemical drugs
NCT05309668	Chemical drugs
NCT02624869	Biological products
NCT05824169	Biological products
NCT03688568	Chemical drugs
NCT05983068	Biological products
NCT02638168	Chemical drugs
NCT05001269	Biological products
NCT06567769	Biological products
NCT02402868	Chemical drugs
NCT02464969	Chemical drugs
NCT02352168	Chemical drugs
NCT04231968	Chemical drugs
NCT03142568	Chemical drugs
NCT03449069	Biological products
NCT02584868	Chemical drugs
NCT03937869	Chemical drugs
NCT04127968	Chemical drugs
NCT06528691	Chemical drugs
NCT03474991	Chemical drugs
NCT02714062	Chemical drugs
NCT02710591	Chemical drugs
NCT05286762	Chemical drugs
NCT03018691	Chemical drugs
NCT04409691	Chemical drugs
NCT03503994	Chemical drugs
NCT04767191	Chemical drugs
NCT05707962	Chemical drugs
NCT05371262	Chemical drugs
NCT03703791	Biological products
NCT04007991	Chemical drugs
NCT06607991	Biological products
NCT04448873	Chemical drugs
NCT03304873	Chemical drugs
NCT05923073	Biological products
NCT03567473	Chemical drugs
NCT02585531	Chemical drugs
NCT02968173	Biological products
NCT03463031	Chemical drugs
NCT02866331	Biological products
NCT06376331	Biological products
NCT02341573	Natural or traditional medicines
NCT04073173	Chemical drugs
NCT05062031	Chemical drugs
NCT04851873	Biological products
NCT03554031	Biological products
NCT03372473	Chemical drugs
NCT05693129	Chemical drugs
NCT03597529	Chemical drugs
NCT03431480	Biological products
NCT04119180	Chemical drugs
NCT06736080	Biological products
NCT05427760	Chemical drugs
NCT02920060	Chemical drugs
NCT06517862	Chemical drugs
NCT02514473	Chemical drugs
NCT02766673	Chemical drugs
NCT03748173	Biological products
NCT04338373	Chemical drugs
NCT02964273	Chemical drugs
NCT02735473	Chemical drugs
NCT03091673	Biological products
NCT04604691	Biological products
NCT03255694	Biological products
NCT03622476	Biological products
NCT04880876	Chemical drugs
NCT03976076	Chemical drugs
NCT03640065	Biological products
NCT02664220	Chemical drugs
NCT05753774	Biological products
NCT04326374	Biological products
NCT05108974	Chemical drugs
NCT02442674	Chemical drugs
NCT03432065	Chemical drugs
NCT03436420	Chemical drugs
NCT05070520	Chemical drugs
NCT03338920	Chemical drugs
NCT05897320	Biological products
NCT05598320	Biological products
NCT03876704	Chemical drugs
NCT04434001	Biological products
NCT05607901	Chemical drugs
NCT02573701	Chemical drugs
NCT06358872	Chemical drugs
NCT05620901	Chemical drugs
NCT05667701	Chemical drugs
NCT02547701	Chemical drugs
NCT02623504	Chemical drugs
NCT04721704	Chemical drugs
NCT05863104	Chemical drugs
NCT03079401	Biological products
NCT05281601	Biological products
NCT02563704	Chemical drugs
NCT02968004	Biological products
NCT03159104	Biological products
NCT05266001	Biological products
NCT03741101	Chemical drugs
NCT06321601	Chemical drugs
NCT05429372	Biological products
NCT02646904	Chemical drugs
NCT04405804	Chemical drugs
NCT03911401	Chemical drugs
NCT04748601	Chemical drugs
NCT05527704	Chemical drugs
NCT02619201	Chemical drugs
NCT05843968	Biological products
NCT02398604	Biological products
NCT06424301	Biological products
NCT02680301	Chemical drugs
NCT02981472	Chemical drugs
NCT05559801	Biological products
NCT04598204	Chemical drugs
NCT03473301	Biological products
NCT04509401	Chemical drugs
NCT04820101	Chemical drugs
NCT03398044	Chemical drugs
NCT06623240	Biological products
NCT02735044	Biological products
NCT04320940	Chemical drugs
NCT03769844	Biological products
NCT04574544	Chemical drugs
NCT02471144	Biological products
NCT03537144	Chemical drugs
NCT02801292	Chemical drugs
NCT02774044	Biological products
NCT04926844	Chemical drugs
NCT04554940	Biological products
NCT04555044	Chemical drugs
NCT04781140	Chemical drugs
NCT05468840	Chemical drugs
NCT02636868	Biological products
NCT02594904	Natural or traditional medicines
NCT06351501	Chemical drugs
NCT04411901	Chemical drugs
NCT04586504	Chemical drugs
NCT04541004	Biological products
NCT04625101	Chemical drugs
NCT03816267	Chemical drugs
NCT04949867	Biological products
NCT04318067	Chemical drugs
NCT06075667	Chemical drugs
NCT02466867	Chemical drugs
NCT02733367	Chemical drugs
NCT03949101	Chemical drugs
NCT04289467	Chemical drugs
NCT04684667	Chemical drugs
NCT06024967	Biological products
NCT03378167	Biological products
NCT04988867	Chemical drugs
NCT05332067	Biological products
NCT02378467	Chemical drugs
NCT03006367	Chemical drugs
NCT06097767	Chemical drugs
NCT02842567	Chemical drugs
NCT02916446	Biological products
NCT05965401	Biological products
NCT05993767	Chemical drugs
NCT04990167	Chemical drugs
NCT04502667	Chemical drugs
NCT03079167	Biological products
NCT02795767	Biological products
NCT02787967	Chemical drugs
NCT03055767	Biological products
NCT02534467	Chemical drugs
NCT05611801	Biological products
NCT05126901	Chemical drugs
NCT05442801	Chemical drugs
NCT02980250	Chemical drugs
NCT06468423	Chemical drugs
NCT03696550	Chemical drugs
NCT04337450	Chemical drugs
NCT05453968	Chemical drugs
NCT02622568	Chemical drugs
NCT02521168	Chemical drugs
NCT03129568	Biological products
NCT04326868	Chemical drugs
NCT03181646	Chemical drugs
NCT04038346	Chemical drugs
NCT04932746	Chemical drugs
NCT05784246	Biological products
NCT05116046	Biological products
NCT05569746	Biological products
NCT05764746	Chemical drugs
NCT05101746	Chemical drugs
NCT04104646	Chemical drugs
NCT02793466	Biological products
NCT06412666	Chemical drugs
NCT04623866	Natural or traditional medicines
NCT02953366	Chemical drugs
NCT05544526	Biological products
NCT05318365	Chemical drugs
NCT03909165	Chemical drugs
NCT04868565	Chemical drugs
NCT02963766	Biological products
NCT03715166	Chemical drugs
NCT04958265	Biological products
NCT06034366	Chemical drugs
NCT02980666	Biological products
NCT05630066	Chemical drugs
NCT04497766	Chemical drugs
NCT03560466	Biological products
NCT05544565	Chemical drugs
NCT04908865	Biological products
NCT03058666	Biological products
NCT06603766	Chemical drugs
NCT02434965	Biological products
NCT03217565	Chemical drugs
NCT06674265	Biological products
NCT02527265	Biological products
NCT03355326	Chemical drugs
NCT04466826	Chemical drugs
NCT05093166	Biological products
NCT04956666	Chemical drugs
NCT04545866	Chemical drugs
NCT02422966	Chemical drugs
NCT02757066	Chemical drugs
NCT06681766	Biological products
NCT02486926	Chemical drugs
NCT05410626	Chemical drugs
NCT05287126	Chemical drugs
NCT03233126	Biological products
NCT04616326	Biological products
NCT04336826	Chemical drugs
NCT05687526	Biological products
NCT03894826	Chemical drugs
NCT02482766	Chemical drugs
NCT04929626	Chemical drugs
NCT03426826	Biological products
NCT06116526	Biological products
NCT04652726	Biological products
NCT02904265	Chemical drugs
NCT03997266	Chemical drugs
NCT02560766	Chemical drugs
NCT03434366	Chemical drugs
NCT05665166	Biological products
NCT05192265	Chemical drugs
NCT05951465	Chemical drugs
NCT05257265	Chemical drugs
NCT02402166	Chemical drugs
NCT02926066	Biological products
NCT04901065	Chemical drugs
NCT02472665	Biological products
NCT04174365	Chemical drugs
NCT03474965	Biological products
NCT05522465	Chemical drugs
NCT03625466	Chemical drugs
NCT03221166	Chemical drugs
NCT03019965	Chemical drugs
NCT04531865	Chemical drugs
NCT02606266	Chemical drugs
NCT06086626	Chemical drugs
NCT05562466	Chemical drugs
NCT06099366	Chemical drugs
NCT03768726	Chemical drugs
NCT05500326	Chemical drugs
NCT06358066	Chemical drugs
NCT02849626	Chemical drugs
NCT05179226	Chemical drugs
NCT05677126	Chemical drugs
NCT05682326	Chemical drugs
NCT03388957	Chemical drugs
NCT04713657	Chemical drugs
NCT02833857	Chemical drugs
NCT04844957	Chemical drugs
NCT02466425	Chemical drugs
NCT03764748	Biological products
NCT02951130	Chemical drugs
NCT04563325	Chemical drugs
NCT03346525	Chemical drugs
NCT03223025	Biological products
NCT04786730	Chemical drugs
NCT03725930	Chemical drugs
NCT03892330	Chemical drugs
NCT02559830	Biological products
NCT05416125	Chemical drugs
NCT03645525	Biological products
NCT03108625	Chemical drugs
NCT04828525	Chemical drugs
NCT05586230	Chemical drugs
NCT03403530	Biological products
NCT06328725	Biological products
NCT03299725	Chemical drugs
NCT03698630	Chemical drugs
NCT04431726	Biological products
NCT03478657	Chemical drugs
NCT04984057	Biological products
NCT04777357	Chemical drugs
NCT02945657	Chemical drugs
NCT03915366	Chemical drugs
NCT04954326	Chemical drugs
NCT04219657	Biological products
NCT03841357	Biological products
NCT02633657	Chemical drugs
NCT05289557	Chemical drugs
NCT05340257	Chemical drugs
NCT02392026	Chemical drugs
NCT03347526	Chemical drugs
NCT04292457	Chemical drugs
NCT04569357	Chemical drugs
NCT04106557	Chemical drugs
NCT05357326	Chemical drugs
NCT02758626	Chemical drugs
NCT04479657	Natural or traditional medicines
NCT04687930	Chemical drugs
NCT03043430	Chemical drugs
NCT04508530	Biological products
NCT03421730	Chemical drugs
NCT05609630	Chemical drugs
NCT05491525	Chemical drugs
NCT03390530	Chemical drugs
NCT03247530	Chemical drugs
NCT05973630	Biological products
NCT04624230	Chemical drugs
NCT05172726	Chemical drugs
NCT04633057	Biological products
NCT03633526	Chemical drugs
NCT03104426	Biological products
NCT04745026	Chemical drugs
NCT02819557	Chemical drugs
NCT03255226	Chemical drugs
NCT04907526	Biological products
NCT03031626	Biological products
NCT04668157	Chemical drugs
NCT03487848	Chemical drugs
NCT02974348	Chemical drugs
NCT03275922	Chemical drugs
NCT05422222	Chemical drugs
NCT05216822	Chemical drugs
NCT02455622	Biological products
NCT05378022	Biological products
NCT03106922	Chemical drugs
NCT02865122	Biological products
NCT04690322	Biological products
NCT05167825	Chemical drugs
NCT05034822	Chemical drugs
NCT03103022	Chemical drugs
NCT03117322	Biological products
NCT04772222	Chemical drugs
NCT04598230	Chemical drugs
NCT05753930	Biological products
NCT02336230	Biological products
NCT04481048	Chemical drugs
NCT02696148	Biological products
NCT02770157	Biological products
NCT06081348	Chemical drugs
NCT03905330	Chemical drugs
NCT06515548	Chemical drugs
NCT03682848	Chemical drugs
NCT04797260	Biological products
NCT04049760	Chemical drugs
NCT04851860	Biological products
NCT03325894	Chemical drugs
NCT02571660	Chemical drugs
NCT03204760	Chemical drugs
NCT02712996	Chemical drugs
NCT05042258	Biological products
NCT02828358	Chemical drugs
NCT02439996	Biological products
NCT05313958	Chemical drugs
NCT02937857	Natural or traditional medicines
NCT05933057	Chemical drugs
NCT05779657	Chemical drugs
NCT03645057	Chemical drugs
NCT04743557	Chemical drugs
NCT02835157	Chemical drugs
NCT06042257	Chemical drugs
NCT06433557	Biological products
NCT04740294	Chemical drugs
NCT05734794	Biological products
NCT06594094	Biological products
NCT05053594	Chemical drugs
NCT03703882	Chemical drugs
NCT03265782	Chemical drugs
NCT02438982	Chemical drugs
NCT03316482	Chemical drugs
NCT06353282	Chemical drugs
NCT04304482	Chemical drugs
NCT02438020	Chemical drugs
NCT04845620	Chemical drugs
NCT02781922	Biological products
NCT06206720	Chemical drugs
NCT02375620	Biological products
NCT06626620	Chemical drugs
NCT03090620	Chemical drugs
NCT02848820	Chemical drugs
NCT03247920	Chemical drugs
NCT06209320	Chemical drugs
NCT02540720	Chemical drugs
NCT03000439	Chemical drugs
NCT06450639	Biological products
NCT05261139	Chemical drugs
NCT04455139	Chemical drugs
NCT05029622	Chemical drugs
NCT02980263	Biological products
NCT02630563	Chemical drugs
NCT06260163	Biological products
NCT06106022	Chemical drugs
NCT06176430	Chemical drugs
NCT04458857	Biological products
NCT03514784	Biological products
NCT02616484	Biological products
NCT05125302	Chemical drugs
NCT05307679	Chemical drugs
NCT03582384	Chemical drugs
NCT03959384	Biological products
NCT06034379	Chemical drugs
NCT06467084	Chemical drugs
NCT05815784	Chemical drugs
NCT03837184	Biological products
NCT04428879	Chemical drugs
NCT02460484	Biological products
NCT02529202	Chemical drugs
NCT03406884	Biological products
NCT03817502	Chemical drugs
NCT04089579	Biological products
NCT03510884	Biological products
NCT05953584	Chemical drugs
NCT05228184	Chemical drugs
NCT03421002	Chemical drugs
NCT04292314	Chemical drugs
NCT06601114	Chemical drugs
NCT04811014	Chemical drugs
NCT02953314	Chemical drugs
NCT04057014	Chemical drugs
NCT02987114	Chemical drugs
NCT05761795	Chemical drugs
NCT04037514	Chemical drugs
NCT05379855	Chemical drugs
NCT06690814	Natural or traditional medicines
NCT03935295	Biological products
NCT02819414	Chemical drugs
NCT03700814	Chemical drugs
NCT04625608	Chemical drugs
NCT03793608	Biological products
NCT02451150	Chemical drugs
NCT06371014	Chemical drugs
NCT03130114	Chemical drugs
NCT02512055	Chemical drugs
NCT06487143	Chemical drugs
NCT06128564	Biological products
NCT05791864	Biological products
NCT02632903	Chemical drugs
NCT02431143	Chemical drugs
NCT03356821	Biological products
NCT02807064	Biological products
NCT05933603	Chemical drugs
NCT04258943	Chemical drugs
NCT03566043	Biological products
NCT05757102	Chemical drugs
NCT03033121	Biological products
NCT05096221	Biological products
NCT03030664	Biological products
NCT05123703	Biological products
NCT02835079	Chemical drugs
NCT05097079	Biological products
NCT03647579	Chemical drugs
NCT06538584	Chemical drugs
NCT04873284	Chemical drugs
NCT05859984	Biological products
NCT02425202	Chemical drugs
NCT05420402	Chemical drugs
NCT05267821	Biological products
NCT04482764	Chemical drugs
NCT06333964	Chemical drugs
NCT05303064	Chemical drugs
NCT06751238	Biological products
NCT04684238	Chemical drugs
NCT04009343	Chemical drugs
NCT03568643	Chemical drugs
NCT03471143	Chemical drugs
NCT05704738	Biological products
NCT03329638	Chemical drugs
NCT04494438	Biological products
NCT06502990	Biological products
NCT03431714	Chemical drugs
NCT04525495	Chemical drugs
NCT02682381	Biological products
NCT03325881	Chemical drugs
NCT02358681	Chemical drugs
NCT04713410	Chemical drugs
NCT06094010	Chemical drugs
NCT05765981	Biological products
NCT05836610	Chemical drugs
NCT03262610	Chemical drugs
NCT03742310	Chemical drugs
NCT06708481	Biological products
NCT02497781	Chemical drugs
NCT02679781	Chemical drugs
NCT05743881	Biological products
NCT02724410	Chemical drugs
NCT03352310	Biological products
NCT03022981	Chemical drugs
NCT04821310	Chemical drugs
NCT02814110	Biological products
NCT06673368	Biological products
NCT04921969	Chemical drugs
NCT03976869	Chemical drugs
NCT03111069	Chemical drugs
NCT03199469	Biological products
NCT02812368	Chemical drugs
NCT03284268	Biological products
NCT02522169	Biological products
NCT04273269	Biological products
NCT03558269	Biological products
NCT05724446	Chemical drugs
NCT02919046	Biological products
NCT06551246	Chemical drugs
NCT02398669	Chemical drugs
NCT02340169	Chemical drugs
NCT06078969	Chemical drugs
NCT03548246	Chemical drugs
NCT05083312	Chemical drugs
NCT02574910	Chemical drugs
NCT06291012	Chemical drugs
NCT02855112	Biological products
NCT03878446	Chemical drugs
NCT02991469	Biological products
NCT04522869	Biological products
NCT04322669	Chemical drugs
NCT02972346	Chemical drugs
NCT02984046	Biological products
NCT03206346	Chemical drugs
NCT02435212	Chemical drugs
NCT03590912	Chemical drugs
NCT05343312	Chemical drugs
NCT05835310	Biological products
NCT06283212	Biological products
NCT02913612	Chemical drugs
NCT03463512	Chemical drugs
NCT03370510	Chemical drugs
NCT06692712	Biological products
NCT04494412	Chemical drugs
NCT06229210	Chemical drugs
NCT05672550	Chemical drugs
NCT05419050	Biological products
NCT05651750	Chemical drugs
NCT03924323	Chemical drugs
NCT03635450	Biological products
NCT03619850	Chemical drugs
NCT04737850	Chemical drugs
NCT05505123	Chemical drugs
NCT03017846	Chemical drugs
NCT05587712	Biological products
NCT05793112	Biological products
NCT03857646	Chemical drugs
NCT02709746	Chemical drugs
NCT03337646	Chemical drugs
NCT03241550	Chemical drugs
NCT06449508	Biological products
NCT03653364	Chemical drugs
NCT02760264	Chemical drugs
NCT05399290	Chemical drugs
NCT05691764	Chemical drugs
NCT04188964	Biological products
NCT04544995	Biological products
NCT03725995	Chemical drugs
NCT05395195	Biological products
NCT06732895	Biological products
NCT03332095	Chemical drugs
NCT02936895	Chemical drugs
NCT05013164	Chemical drugs
NCT05269290	Chemical drugs
NCT02487238	Biological products
NCT06346743	Chemical drugs
NCT03230838	Chemical drugs
NCT03748043	Biological products
NCT03665038	Chemical drugs
NCT04678323	Chemical drugs
NCT03934372	Chemical drugs
NCT03791372	Biological products
NCT05378672	Chemical drugs
NCT02550912	Chemical drugs
NCT03692312	Chemical drugs
NCT06631612	Chemical drugs
NCT02332668	Biological products
NCT03866668	Chemical drugs
NCT03423186	Biological products
NCT05611086	Chemical drugs
NCT03290235	Biological products
NCT02586935	Chemical drugs
NCT03811535	Chemical drugs
NCT02401035	Chemical drugs
NCT05250063	Chemical drugs
NCT03870763	Chemical drugs
NCT04589663	Chemical drugs
NCT04261335	Biological products
NCT02594358	Chemical drugs
NCT02427958	Chemical drugs
NCT04106258	Chemical drugs
NCT02562235	Chemical drugs
NCT04205435	Biological products
NCT03851835	Chemical drugs
NCT03140358	Chemical drugs
NCT03162458	Biological products
NCT02601235	Chemical drugs
NCT05051163	Chemical drugs
NCT04289558	Chemical drugs
NCT06437158	Chemical drugs
NCT06472258	Chemical drugs
NCT05828758	Chemical drugs
NCT02719158	Chemical drugs
NCT02911935	Chemical drugs
NCT02519335	Chemical drugs
NCT05693558	Biological products
NCT04273035	Chemical drugs
NCT03958396	Chemical drugs
NCT02381158	Chemical drugs
NCT04659863	Biological products
NCT02409563	Chemical drugs
NCT05549258	Biological products
NCT04566796	Chemical drugs
NCT03614663	Chemical drugs
NCT03997786	Biological products
NCT03204786	Chemical drugs
NCT03988439	Chemical drugs
NCT03039686	Biological products
NCT05146739	Chemical drugs
NCT04335539	Chemical drugs
NCT05340439	Biological products
NCT03378063	Biological products
NCT02466386	Chemical drugs
NCT02477839	Chemical drugs
NCT02524639	Chemical drugs
NCT03601286	Biological products
NCT05871086	Chemical drugs
NCT05003986	Chemical drugs
NCT06392386	Biological products
NCT02386839	Biological products
NCT04258839	Chemical drugs
NCT06363539	Chemical drugs
NCT04862286	Biological products
NCT03235986	Biological products
NCT03432286	Biological products
NCT04140539	Biological products
NCT05766839	Chemical drugs
NCT05861986	Chemical drugs
NCT04843839	Chemical drugs
NCT06138639	Biological products
NCT04194086	Chemical drugs
NCT02436239	Chemical drugs
NCT03420339	Chemical drugs
NCT05469386	Chemical drugs
NCT05690386	Biological products
NCT03354039	Chemical drugs
NCT03499886	Chemical drugs
NCT02424539	Chemical drugs
NCT04476186	Chemical drugs
NCT02722135	Chemical drugs
NCT05677763	Biological products
NCT06026163	Chemical drugs
NCT02776735	Biological products
NCT04669535	Biological products
NCT04200235	Chemical drugs
NCT04481035	Chemical drugs
NCT04528563	Chemical drugs
NCT03701763	Chemical drugs
NCT02724163	Biological products
NCT05597163	Chemical drugs
NCT03840135	Chemical drugs
NCT05144035	Biological products
NCT06411925	Chemical drugs
NCT02567825	Chemical drugs
NCT03436225	Chemical drugs
NCT06697522	Chemical drugs
NCT05071222	Biological products
NCT04777422	Chemical drugs
NCT04942522	Biological products
NCT02979522	Biological products
NCT06129539	Chemical drugs
NCT04986839	Chemical drugs
NCT06554522	Chemical drugs
NCT06672939	Chemical drugs
NCT02605122	Chemical drugs
NCT04998396	Biological products
NCT02814916	Chemical drugs
NCT03571516	Biological products
NCT02344316	Chemical drugs
NCT05602116	Biological products
NCT03458416	Chemical drugs
NCT02439216	Chemical drugs
NCT06737016	Chemical drugs
NCT06271096	Chemical drugs
NCT05030116	Natural or traditional medicines
NCT03338296	Chemical drugs
NCT02420496	Chemical drugs
NCT06503796	Chemical drugs
NCT06152796	Chemical drugs
NCT03305016	Biological products
NCT03347916	Chemical drugs
NCT04802616	Biological products
NCT04088396	Chemical drugs
NCT02564796	Biological products
NCT03820258	Chemical drugs
NCT02684058	Chemical drugs
NCT02563496	Chemical drugs
NCT02790996	Chemical drugs
NCT03747458	Chemical drugs
NCT06139796	Chemical drugs
NCT05381558	Chemical drugs
NCT02996058	Chemical drugs
NCT03608696	Chemical drugs
NCT03277196	Chemical drugs
NCT04015596	Chemical drugs
NCT04987658	Chemical drugs
NCT03726996	Chemical drugs
NCT04462848	Biological products
NCT02484248	Chemical drugs
NCT04666948	Chemical drugs
NCT05738148	Chemical drugs
NCT03125057	Chemical drugs
NCT03201848	Natural or traditional medicines
NCT04421248	Chemical drugs
NCT03110341	Biological products
NCT04553419	Chemical drugs
NCT04509219	Chemical drugs
NCT03369119	Chemical drugs
NCT05025241	Chemical drugs
NCT05039619	Biological products
NCT06597019	Chemical drugs
NCT06010719	Chemical drugs
NCT03265119	Chemical drugs
NCT03815019	Chemical drugs
NCT02650141	Natural or traditional medicines
NCT04743141	Chemical drugs
NCT05014919	Chemical drugs
NCT03040219	Chemical drugs
NCT03609619	Chemical drugs
NCT03015519	Biological products
NCT02892019	Chemical drugs
NCT04953741	Chemical drugs
NCT03917719	Chemical drugs
NCT05066841	Natural or traditional medicines
NCT03777319	Chemical drugs
NCT03364218	Chemical drugs
NCT05819541	Chemical drugs
NCT02884219	Chemical drugs
NCT03878719	Chemical drugs
NCT03451318	Chemical drugs
NCT02644018	Chemical drugs
NCT03014219	Biological products
NCT03525418	Biological products
NCT05783518	Chemical drugs
NCT06007417	Biological products
NCT06188741	Chemical drugs
NCT03130517	Biological products
NCT04359017	Chemical drugs
NCT03247517	Chemical drugs
NCT05387941	Chemical drugs
NCT03333317	Chemical drugs
NCT04681417	Chemical drugs
NCT04767217	Chemical drugs
NCT05285917	Chemical drugs
NCT04459117	Chemical drugs
NCT04123717	Chemical drugs
NCT02571517	Chemical drugs
NCT02652741	Chemical drugs
NCT02528617	Biological products
NCT04485117	Chemical drugs
NCT03762317	Chemical drugs
NCT06171217	Chemical drugs
NCT03523117	Chemical drugs
NCT03187834	Chemical drugs
NCT04353817	Chemical drugs
NCT03467217	Chemical drugs
NCT05423717	Chemical drugs
NCT04060017	Chemical drugs
NCT03439124	Chemical drugs
NCT06739434	Biological products
NCT05621317	Biological products
NCT06751134	Biological products
NCT03177434	Chemical drugs
NCT05101148	Chemical drugs
NCT03292848	Chemical drugs
NCT06302348	Chemical drugs
NCT05882357	Chemical drugs
NCT02953548	Chemical drugs
NCT05121974	Chemical drugs
NCT04388774	Chemical drugs
NCT04244474	Chemical drugs
NCT02574065	Biological products
NCT05714865	Chemical drugs
NCT04003857	Biological products
NCT04673357	Biological products
NCT06332534	Chemical drugs
NCT03217617	Biological products
NCT02806141	Chemical drugs
NCT06015217	Chemical drugs
NCT02672241	Biological products
NCT02592434	Chemical drugs
NCT06392724	Biological products
NCT03775434	Chemical drugs
NCT04584034	Chemical drugs
NCT02618434	Chemical drugs
NCT03176134	Chemical drugs
NCT06366334	Chemical drugs
NCT02502734	Chemical drugs
NCT04233034	Chemical drugs
NCT04392063	Chemical drugs
NCT02811263	Biological products
NCT03987763	Chemical drugs
NCT03099239	Biological products
NCT03325439	Chemical drugs
NCT05185622	Chemical drugs
NCT04020939	Chemical drugs
NCT05355818	Chemical drugs
NCT03819218	Chemical drugs
NCT04233918	Biological products
NCT03405818	Chemical drugs
NCT04490018	Biological products
NCT04868019	Chemical drugs
NCT03348618	Biological products
NCT02818738	Chemical drugs
NCT02819323	Chemical drugs
NCT02968108	Biological products
NCT06465823	Chemical drugs
NCT02574923	Biological products
NCT04157738	Biological products
NCT05071638	Biological products
NCT02383108	Chemical drugs
NCT05141838	Chemical drugs
NCT03683108	Chemical drugs
NCT02707523	Chemical drugs
NCT04151823	Chemical drugs
NCT02695355	Chemical drugs
NCT06053814	Chemical drugs
NCT04898114	Chemical drugs
NCT03038295	Chemical drugs
NCT05288855	Chemical drugs
NCT03035214	Chemical drugs
NCT05152914	Biological products
NCT05523895	Chemical drugs
NCT05356195	Biological products
NCT03345914	Biological products
NCT05779995	Biological products
NCT06637514	Chemical drugs
NCT03207295	Chemical drugs
NCT06293950	Biological products
NCT03098355	Biological products
NCT03167255	Chemical drugs
NCT05879614	Chemical drugs
NCT02709655	Chemical drugs
NCT02738814	Chemical drugs
NCT06032195	Chemical drugs
NCT05070455	Biological products
NCT03405714	Chemical drugs
NCT05291455	Chemical drugs
NCT02875314	Chemical drugs
NCT04142255	Biological products
NCT02997150	Biological products
NCT04181255	Biological products
NCT03138655	Biological products
NCT06382155	Biological products
NCT02932150	Chemical drugs
NCT05633355	Biological products
NCT05957055	Chemical drugs
NCT02418455	Biological products
NCT02623114	Chemical drugs
NCT06328608	Biological products
NCT03768908	Chemical drugs
NCT04412408	Biological products
NCT06191523	Chemical drugs
NCT03229538	Chemical drugs
NCT05152823	Biological products
NCT04618523	Chemical drugs
NCT02466438	Chemical drugs
NCT03028038	Biological products
NCT02584738	Chemical drugs
NCT02618408	Chemical drugs
NCT02983708	Biological products
NCT03647150	Chemical drugs
NCT06118255	Chemical drugs
NCT03704155	Biological products
NCT03474055	Biological products
NCT05605938	Biological products
NCT04004208	Biological products
NCT03900923	Chemical drugs
NCT06241950	Biological products
NCT02902055	Chemical drugs
NCT02612155	Biological products
NCT04250350	Biological products
NCT04570423	Biological products
NCT05366595	Chemical drugs
NCT04135014	Chemical drugs
NCT03218995	Chemical drugs
NCT04240314	Biological products
NCT04167995	Biological products
NCT05599295	Chemical drugs
NCT06137014	Chemical drugs
NCT04123795	Biological products
NCT06641895	Biological products
NCT02914314	Chemical drugs
NCT04143295	Chemical drugs
NCT05383495	Chemical drugs
NCT02772081	Biological products
NCT03656510	Chemical drugs
NCT03325010	Chemical drugs
NCT05092581	Biological products
NCT04902781	Chemical drugs
NCT03098810	Chemical drugs
NCT03087110	Biological products
NCT06209281	Chemical drugs
NCT03015610	Chemical drugs
NCT02932410	Chemical drugs
NCT04301323	Chemical drugs
NCT06070350	Biological products
NCT05047523	Chemical drugs
NCT04895423	Biological products
NCT04818723	Chemical drugs
NCT05433350	Chemical drugs
NCT03596723	Chemical drugs
NCT06309823	Chemical drugs
NCT04085523	Biological products
NCT05938023	Biological products
NCT02413138	Biological products
NCT03654508	Biological products
NCT05076838	Chemical drugs
NCT04655508	Chemical drugs
NCT05864508	Chemical drugs
NCT03814408	Biological products
NCT02851108	Chemical drugs
NCT02791438	Chemical drugs
NCT04829838	Chemical drugs
NCT02500381	Chemical drugs
NCT04428281	Chemical drugs
NCT04400110	Chemical drugs
NCT02527681	Chemical drugs
NCT02519738	Chemical drugs
NCT06315738	Biological products
NCT06522581	Chemical drugs
NCT02561481	Chemical drugs
NCT03911414	Chemical drugs
NCT03172481	Chemical drugs
NCT05892081	Biological products
NCT06510764	Natural or traditional medicines
NCT04026464	Chemical drugs
NCT02527421	Chemical drugs
NCT06372964	Chemical drugs
NCT04656184	Biological products
NCT04419584	Natural or traditional medicines
NCT05384821	Chemical drugs
NCT03340064	Chemical drugs
NCT05526521	Biological products
NCT05617664	Chemical drugs
NCT04911621	Biological products
NCT04822064	Chemical drugs
NCT02640664	Biological products
NCT04664764	Biological products
NCT03503864	Chemical drugs
NCT03375164	Biological products
NCT05818943	Chemical drugs
NCT04940143	Biological products
NCT03610464	Chemical drugs
NCT03914690	Biological products
NCT04807621	Biological products
NCT02593903	Chemical drugs
NCT04737603	Chemical drugs
NCT03880903	Chemical drugs
NCT02870543	Natural or traditional medicines
NCT03311503	Biological products
NCT04766684	Chemical drugs
NCT05084521	Chemical drugs
NCT05300802	Chemical drugs
NCT03384121	Chemical drugs
NCT04619602	Chemical drugs
NCT03268902	Chemical drugs
NCT04564521	Chemical drugs
NCT02933502	Chemical drugs
NCT05003102	Chemical drugs
NCT03198702	Biological products
NCT06443502	Biological products
NCT03039621	Biological products
NCT02677584	Chemical drugs
NCT02517684	Biological products
NCT02899702	Biological products
NCT02710084	Chemical drugs
NCT06557902	Chemical drugs
NCT03327402	Chemical drugs
NCT02538302	Chemical drugs
NCT02780102	Chemical drugs
NCT03523221	Chemical drugs
NCT04066621	Chemical drugs
NCT04643821	Chemical drugs
NCT03913221	Chemical drugs
NCT02963064	Biological products
NCT03761264	Chemical drugs
NCT02616302	Chemical drugs
NCT04816721	Chemical drugs
NCT03078621	Biological products
NCT04736602	Chemical drugs
NCT03475121	Chemical drugs
NCT05107921	Chemical drugs
NCT06290102	Chemical drugs
NCT04217421	Chemical drugs
NCT03461302	Chemical drugs
NCT06534502	Chemical drugs
NCT05976802	Chemical drugs
NCT05997602	Chemical drugs
NCT05324384	Chemical drugs
NCT05295784	Chemical drugs
NCT02339090	Biological products
NCT05202990	Biological products
NCT02801903	Chemical drugs
NCT04520490	Chemical drugs
NCT03597503	Chemical drugs
NCT04786990	Chemical drugs
NCT04731103	Chemical drugs
NCT04524390	Chemical drugs
NCT03314090	Chemical drugs
NCT02484703	Chemical drugs
NCT02850003	Chemical drugs
NCT03134703	Chemical drugs
NCT03879590	Chemical drugs
NCT05251090	Biological products
NCT06294990	Chemical drugs
NCT03201003	Biological products
NCT05996003	Chemical drugs
NCT04430790	Chemical drugs
NCT04565184	Chemical drugs
NCT02679079	Chemical drugs
NCT02531984	Chemical drugs
NCT02998879	Biological products
NCT06174584	Chemical drugs
NCT02966184	Chemical drugs
NCT05082584	Chemical drugs
NCT06543979	Chemical drugs
NCT04944979	Biological products
NCT03629184	Chemical drugs
NCT04925479	Chemical drugs
NCT04026984	Chemical drugs
NCT02757079	Chemical drugs
NCT02999984	Biological products
NCT04218084	Chemical drugs
NCT06639984	Natural or traditional medicines
NCT04060979	Chemical drugs
NCT06253221	Chemical drugs
NCT05545384	Biological products
NCT02410902	Chemical drugs
NCT05803590	Natural or traditional medicines
NCT02551003	Biological products
NCT04294290	Biological products
NCT03536390	Chemical drugs
NCT04348890	Chemical drugs
NCT03940690	Biological products
NCT05161403	Chemical drugs
NCT05668390	Biological products
NCT02357290	Chemical drugs
NCT03899103	Biological products
NCT03247543	Chemical drugs
NCT02851303	Chemical drugs
NCT06583343	Chemical drugs
NCT06149403	Biological products
NCT03452943	Chemical drugs
NCT04044703	Chemical drugs
NCT03429543	Chemical drugs
NCT05540743	Biological products
NCT02765243	Biological products
NCT02918279	Biological products
NCT02918864	Chemical drugs
NCT04199364	Chemical drugs
NCT02408484	Biological products
NCT03688464	Chemical drugs
NCT05808764	Chemical drugs
NCT02710890	Chemical drugs
NCT02532790	Chemical drugs
NCT04953884	Biological products
NCT04236479	Biological products
NCT06516679	Chemical drugs
NCT04968379	Chemical drugs
NCT06685679	Chemical drugs
NCT02854579	Biological products
NCT02420379	Chemical drugs
NCT02615184	Chemical drugs
NCT03691779	Chemical drugs
NCT03186079	Natural or traditional medicines
NCT04718896	Biological products
NCT04260516	Chemical drugs
NCT06488924	Biological products
NCT05948124	Chemical drugs
NCT04925024	Biological products
NCT06629324	Biological products
NCT04093024	Chemical drugs
NCT06080724	Chemical drugs
NCT02982824	Chemical drugs
NCT06547424	Chemical drugs
NCT06281834	Chemical drugs
NCT04143724	Biological products
NCT02424734	Chemical drugs
NCT03779334	Chemical drugs
NCT02419534	Chemical drugs
NCT05803863	Chemical drugs
NCT04081363	Chemical drugs
NCT02691858	Chemical drugs
NCT03166163	Natural or traditional medicines
NCT03662763	Chemical drugs
NCT05321758	Biological products
NCT03760458	Chemical drugs
NCT02333058	Chemical drugs
NCT04798235	Biological products
NCT05196035	Chemical drugs
NCT03421496	Chemical drugs
NCT04711135	Chemical drugs
NCT02538458	Chemical drugs
NCT05721235	Chemical drugs
NCT05491135	Biological products
NCT03633058	Chemical drugs
NCT04557735	Biological products
NCT05878158	Chemical drugs
NCT03087058	Chemical drugs
NCT02757625	Chemical drugs
NCT04336722	Chemical drugs
NCT04398225	Chemical drugs
NCT05969522	Chemical drugs
NCT05857930	Biological products
NCT04637425	Biological products
NCT05511922	Chemical drugs
NCT04183725	Natural or traditional medicines
NCT05330325	Chemical drugs
NCT06417125	Chemical drugs
NCT03923725	Chemical drugs
NCT06067425	Biological products
NCT06739122	Biological products
NCT03992430	Chemical drugs
NCT02468830	Chemical drugs
NCT02348125	Chemical drugs
NCT02578030	Chemical drugs
NCT04060030	Chemical drugs
NCT05275725	Chemical drugs
NCT03598725	Biological products
NCT05734196	Biological products
NCT02460016	Chemical drugs
NCT02632916	Biological products
NCT02408796	Chemical drugs
NCT02350816	Biological products
NCT03601416	Biological products
NCT05621616	Chemical drugs
NCT05889624	Chemical drugs
NCT03376516	Biological products
NCT03692416	Chemical drugs
NCT04666324	Chemical drugs
NCT06257316	Chemical drugs
NCT03615924	Chemical drugs
NCT05682196	Biological products
NCT03552016	Chemical drugs
NCT03230916	Chemical drugs
NCT04741516	Chemical drugs
NCT03769116	Biological products
NCT02677116	Biological products
NCT05222516	Biological products
NCT04608734	Chemical drugs
NCT02559817	Chemical drugs
NCT03506841	Biological products
NCT04966741	Chemical drugs
NCT06431841	Chemical drugs
NCT04966234	Chemical drugs
NCT03680196	Biological products
NCT03346434	Biological products
NCT03321734	Chemical drugs
NCT06679634	Chemical drugs
NCT03185819	Chemical drugs
NCT04020419	Natural or traditional medicines
NCT04774718	Chemical drugs
NCT02595541	Chemical drugs
NCT02932618	Biological products
NCT04145219	Biological products
NCT02457819	Chemical drugs
NCT02856113	Chemical drugs
NCT04929236	Biological products
NCT03174236	Chemical drugs
NCT04621136	Chemical drugs
NCT06666413	Biological products
NCT03266913	Biological products
NCT06588036	Biological products
NCT04901936	Biological products
NCT04026113	Chemical drugs
NCT06507813	Chemical drugs
NCT05866536	Biological products
NCT06103513	Biological products
NCT05757713	Biological products
NCT03539913	Biological products
NCT02337036	Chemical drugs
NCT03820518	Chemical drugs
NCT04254419	Biological products
NCT02742519	Chemical drugs
NCT03857841	Biological products
NCT04526119	Chemical drugs
NCT02738619	Chemical drugs
NCT03942419	Chemical drugs
NCT02765841	Chemical drugs
NCT03349619	Chemical drugs
NCT02834819	Chemical drugs
NCT04172441	Chemical drugs
NCT03427619	Chemical drugs
NCT02760719	Chemical drugs
NCT02677519	Chemical drugs
NCT03740919	Biological products
NCT05485519	Chemical drugs
NCT05267613	Chemical drugs
NCT03371836	Chemical drugs
NCT02792036	Chemical drugs
NCT06114836	Chemical drugs
NCT04328636	Chemical drugs
NCT02707549	Chemical drugs
NCT04751136	Biological products
NCT06076213	Chemical drugs
NCT06079736	Biological products
NCT03755713	Biological products
NCT02337413	Chemical drugs
NCT06575036	Chemical drugs
NCT06562036	Chemical drugs
NCT03941236	Chemical drugs
NCT02866136	Chemical drugs
NCT05788536	Biological products
NCT03684018	Biological products
NCT02428218	Chemical drugs
NCT06299813	Chemical drugs
NCT05585736	Chemical drugs
NCT04778813	Chemical drugs
NCT02410213	Chemical drugs
NCT03668613	Biological products
NCT03250013	Chemical drugs
NCT02750618	Biological products
NCT04655313	Chemical drugs
NCT06054113	Biological products
NCT02333149	Chemical drugs
NCT02361749	Biological products
NCT02567149	Chemical drugs
NCT05515887	Natural or traditional medicines
NCT04221087	Chemical drugs
NCT02700087	Chemical drugs
NCT06579287	Chemical drugs
NCT06425549	Biological products
NCT04528706	Chemical drugs
NCT06175806	Chemical drugs
NCT02369406	Chemical drugs
NCT06184399	Chemical drugs
NCT02850406	Chemical drugs
NCT03379506	Chemical drugs
NCT06598449	Chemical drugs
NCT05861999	Chemical drugs
NCT06272149	Biological products
NCT05324449	Chemical drugs
NCT03431649	Chemical drugs
NCT02486406	Chemical drugs
NCT05026749	Chemical drugs
NCT04885049	Chemical drugs
NCT03461406	Biological products
NCT02895906	Chemical drugs
NCT03873506	Biological products
NCT03952299	Chemical drugs
NCT06270199	Biological products
NCT03949049	Chemical drugs
NCT03019406	Biological products
NCT03469999	Biological products
NCT03799406	Chemical drugs
NCT02349906	Chemical drugs
NCT05116306	Chemical drugs
NCT02636699	Biological products
NCT06315699	Chemical drugs
NCT05707949	Chemical drugs
NCT05390099	Natural or traditional medicines
NCT04623606	Biological products
NCT05195775	Chemical drugs
NCT04465175	Chemical drugs
NCT03569475	Chemical drugs
NCT02460575	Biological products
NCT02989675	Chemical drugs
NCT02508259	Chemical drugs
NCT06363370	Biological products
NCT06747975	Chemical drugs
NCT02483975	Chemical drugs
NCT03277170	Chemical drugs
NCT02426775	Chemical drugs
NCT03966170	Chemical drugs
NCT04718870	Biological products
NCT02698475	Biological products
NCT03974113	Biological products
NCT05760313	Chemical drugs
NCT06069336	Chemical drugs
NCT04301336	Chemical drugs
NCT04846036	Chemical drugs
NCT06285006	Chemical drugs
NCT06722118	Chemical drugs
NCT03602118	Chemical drugs
NCT05306418	Biological products
NCT03499249	Chemical drugs
NCT05011149	Chemical drugs
NCT05191706	Chemical drugs
NCT02632175	Biological products
NCT02569775	Biological products
NCT06079359	Biological products
NCT03682770	Biological products
NCT04901975	Chemical drugs
NCT04757675	Chemical drugs
NCT02807870	Chemical drugs
NCT04706559	Biological products
NCT02720770	Biological products
NCT03487770	Chemical drugs
NCT04314375	Chemical drugs
NCT06112275	Biological products
NCT02840175	Biological products
NCT05640375	Chemical drugs
NCT02342275	Chemical drugs
NCT05559359	Biological products
NCT02974270	Chemical drugs
NCT03650270	Chemical drugs
NCT04215770	Chemical drugs
NCT05819775	Biological products
NCT02382575	Biological products
NCT05076175	Chemical drugs
NCT04727970	Chemical drugs
NCT03439670	Chemical drugs
NCT03107975	Biological products
NCT03452475	Chemical drugs
NCT06300970	Chemical drugs
NCT04571970	Biological products
NCT05884970	Chemical drugs
NCT04681170	Chemical drugs
NCT04955470	Chemical drugs
NCT02959970	Chemical drugs
NCT04406870	Chemical drugs
NCT02881970	Biological products
NCT03019575	Biological products
NCT02808442	Biological products
NCT03368742	Biological products
NCT05712642	Biological products
NCT06379542	Chemical drugs
NCT04649242	Chemical drugs
NCT04109742	Chemical drugs
NCT02868242	Chemical drugs
NCT03336242	Chemical drugs
NCT06193759	Biological products
NCT06468475	Chemical drugs
NCT05650775	Chemical drugs
NCT06455059	Biological products
NCT02476175	Chemical drugs
NCT05626959	Natural or traditional medicines
NCT04885075	Chemical drugs
NCT06408259	Chemical drugs
NCT06720259	Chemical drugs
NCT03591575	Chemical drugs
NCT02396459	Chemical drugs
NCT03884959	Biological products
NCT04965675	Biological products
NCT04760275	Chemical drugs
NCT02622659	Natural or traditional medicines
NCT04713475	Biological products
NCT04641975	Chemical drugs
NCT02431975	Chemical drugs
NCT04284059	Chemical drugs
NCT05750459	Chemical drugs
NCT02600559	Chemical drugs
NCT04551170	Chemical drugs
NCT03432442	Chemical drugs
NCT06044142	Chemical drugs
NCT05470270	Chemical drugs
NCT03337542	Biological products
NCT04387942	Biological products
NCT04750070	Chemical drugs
NCT05006170	Chemical drugs
NCT05844670	Chemical drugs
NCT03754387	Chemical drugs
NCT04488133	Chemical drugs
NCT05413187	Natural or traditional medicines
NCT04816487	Chemical drugs
NCT05638087	Chemical drugs
NCT02954887	Chemical drugs
NCT04877587	Chemical drugs
NCT03095287	Biological products
NCT03785587	Chemical drugs
NCT03535415	Biological products
NCT02555215	Chemical drugs
NCT06191315	Biological products
NCT03257215	Chemical drugs
NCT03491215	Chemical drugs
NCT03020615	Chemical drugs
NCT05061836	Chemical drugs
NCT04610736	Chemical drugs
NCT04396236	Chemical drugs
NCT04245436	Chemical drugs
NCT02392559	Biological products
NCT06149559	Biological products
NCT03652259	Biological products
NCT03952559	Chemical drugs
NCT02783859	Chemical drugs
NCT06055959	Chemical drugs
NCT02860559	Biological products
NCT02649959	Chemical drugs
NCT02948959	Biological products
NCT04535518	Biological products
NCT04926818	Biological products
NCT03170518	Chemical drugs
NCT05324618	Chemical drugs
NCT02803918	Chemical drugs
NCT04854018	Chemical drugs
NCT02431806	Chemical drugs
NCT06088199	Chemical drugs
NCT02556099	Chemical drugs
NCT03222349	Chemical drugs
NCT05643534	Chemical drugs
NCT03446534	Chemical drugs
NCT05473234	Chemical drugs
NCT03011632	Chemical drugs
NCT02732132	Chemical drugs
NCT02797132	Chemical drugs
NCT05781152	Biological products
NCT02369159	Chemical drugs
NCT05685732	Chemical drugs
NCT03765632	Biological products
NCT03490487	Chemical drugs
NCT05485987	Chemical drugs
NCT04614337	Biological products
NCT06152237	Biological products
NCT04665037	Chemical drugs
NCT04271332	Chemical drugs
NCT02907632	Chemical drugs
NCT06025032	Biological products
NCT03128515	Chemical drugs
NCT04782037	Chemical drugs
NCT03237637	Chemical drugs
NCT04018937	Biological products
NCT03564132	Natural or traditional medicines
NCT03650452	Chemical drugs
NCT05909800	Chemical drugs
NCT05937100	Chemical drugs
NCT03989700	Chemical drugs
NCT03292952	Chemical drugs
NCT04270552	Biological products
NCT02720952	Chemical drugs
NCT03708900	Chemical drugs
NCT05921500	Chemical drugs
NCT06327152	Chemical drugs
NCT05925452	Biological products
NCT06030752	Biological products
NCT04873752	Biological products
NCT03865732	Chemical drugs
NCT05025332	Chemical drugs
NCT04842032	Biological products
NCT04237532	Chemical drugs
NCT05657132	Chemical drugs
NCT02363452	Chemical drugs
NCT03963752	Chemical drugs
NCT05674552	Chemical drugs
NCT03650400	Chemical drugs
NCT03781700	Chemical drugs
NCT06315400	Chemical drugs
NCT02711800	Biological products
NCT03919500	Biological products
NCT05933200	Chemical drugs
NCT05687500	Chemical drugs
NCT03073200	Biological products
NCT02977000	Chemical drugs
NCT04288700	Chemical drugs
NCT04508400	Chemical drugs
NCT03231800	Chemical drugs
NCT02410200	Chemical drugs
NCT04600752	Chemical drugs
NCT03643952	Chemical drugs
NCT02380352	Chemical drugs
NCT02601937	Chemical drugs
NCT05044637	Chemical drugs
NCT03818815	Chemical drugs
NCT02891915	Chemical drugs
NCT06616415	Chemical drugs
NCT02991937	Chemical drugs
NCT02582515	Chemical drugs
NCT06253715	Chemical drugs
NCT03510715	Biological products
NCT06188715	Chemical drugs
NCT06303037	Chemical drugs
NCT02920515	Chemical drugs
NCT03301415	Chemical drugs
NCT05153915	Chemical drugs
NCT05270837	Biological products
NCT03601637	Chemical drugs
NCT03081832	Chemical drugs
NCT04312932	Chemical drugs
NCT04802837	Chemical drugs
NCT02806232	Chemical drugs
NCT03648437	Chemical drugs
NCT03647852	Chemical drugs
NCT03355300	Chemical drugs
NCT03460652	Chemical drugs
NCT04223752	Chemical drugs
NCT06422000	Chemical drugs
NCT04375800	Chemical drugs
NCT05977400	Chemical drugs
NCT06045052	Chemical drugs
NCT03400852	Biological products
NCT02442752	Chemical drugs
NCT06199700	Chemical drugs
NCT03859700	Biological products
NCT03014700	Biological products
NCT03546400	Chemical drugs
NCT04938700	Biological products
NCT03402100	Chemical drugs
NCT04175600	Chemical drugs
NCT04435600	Biological products
NCT02393859	Biological products
NCT03039699	Biological products
NCT03038399	Chemical drugs
NCT02485899	Biological products
NCT06597006	Chemical drugs
NCT06742606	Biological products
NCT02385799	Chemical drugs
NCT04705142	Chemical drugs
NCT06259006	Chemical drugs
NCT02687906	Chemical drugs
NCT06075706	Biological products
NCT02362906	Chemical drugs
NCT02517099	Chemical drugs
NCT05517499	Chemical drugs
NCT03505099	Biological products
NCT02546999	Biological products
NCT05929599	Biological products
NCT02414399	Chemical drugs
NCT05470985	Chemical drugs
NCT03757585	Chemical drugs
NCT05092685	Biological products
NCT05105685	Biological products
NCT06074185	Chemical drugs
NCT04627285	Chemical drugs
NCT06689085	Chemical drugs
NCT04581785	Biological products
NCT06282315	Chemical drugs
NCT05493709	Chemical drugs
NCT04300309	Chemical drugs
NCT03541187	Biological products
NCT02678533	Biological products
NCT02455687	Chemical drugs
NCT04411654	Biological products
NCT05651633	Chemical drugs
NCT05901987	Biological products
NCT03693287	Chemical drugs
NCT02473887	Chemical drugs
NCT04224987	Chemical drugs
NCT06405087	Biological products
NCT03247556	Chemical drugs
NCT04707209	Chemical drugs
NCT06100887	Chemical drugs
NCT02955927	Chemical drugs
NCT03293927	Chemical drugs
NCT02822027	Biological products
NCT03196427	Biological products
NCT04125927	Chemical drugs
NCT05567627	Biological products
NCT03648827	Chemical drugs
NCT04305327	Biological products
NCT04848662	Chemical drugs
NCT04173780	Chemical drugs
NCT05866562	Biological products
NCT03406962	Biological products
NCT06457360	Chemical drugs
NCT05540860	Chemical drugs
NCT02740660	Chemical drugs
NCT06021860	Chemical drugs
NCT02725567	Chemical drugs
NCT03969901	Chemical drugs
NCT04447989	Chemical drugs
NCT03678480	Chemical drugs
NCT04773782	Chemical drugs
NCT04184882	Chemical drugs
NCT03570931	Chemical drugs
NCT03219931	Biological products
NCT02627131	Biological products
NCT02390531	Biological products
NCT04678882	Biological products
NCT06077682	Chemical drugs
NCT04012931	Chemical drugs
NCT04729582	Biological products
NCT02777931	Chemical drugs
NCT04527016	Biological products
NCT06020716	Chemical drugs
NCT04302116	Chemical drugs
NCT06227624	Chemical drugs
NCT02651116	Chemical drugs
NCT03896724	Biological products
NCT05121324	Chemical drugs
NCT04453124	Biological products
NCT03992196	Chemical drugs
NCT05321524	Chemical drugs
NCT02500316	Biological products
NCT03900624	Chemical drugs
NCT03604796	Chemical drugs
NCT03040596	Chemical drugs
NCT06150716	Chemical drugs
NCT05439616	Chemical drugs
NCT06582524	Biological products
NCT02834624	Chemical drugs
NCT05701124	Biological products
NCT05065424	Chemical drugs
NCT04771416	Biological products
NCT06218316	Biological products
NCT02741024	Chemical drugs
NCT02618824	Chemical drugs
NCT04007224	Chemical drugs
NCT03171142	Chemical drugs
NCT05994742	Chemical drugs
NCT04623099	Chemical drugs
NCT06427642	Biological products
NCT04517799	Chemical drugs
NCT05444699	Chemical drugs
NCT02975999	Chemical drugs
NCT06359899	Chemical drugs
NCT04060199	Chemical drugs
NCT03455218	Chemical drugs
NCT05570318	Chemical drugs
NCT06267118	Chemical drugs
NCT03269318	Chemical drugs
NCT03399318	Chemical drugs
NCT03171818	Biological products
NCT06693349	Biological products
NCT04588818	Biological products
NCT05329649	Biological products
NCT04437836	Chemical drugs
NCT04282941	Chemical drugs
NCT04373941	Biological products
[truncated: 929 more rows]
